# Supplementary material for: Methodological validation of Miro1 retention as a candidate Parkinson’s disease biomarker
Source: NPJ Parkinsons Dis. 2025 Sep 15;11:270. doi: 10.1038/s41531-025-01115-8 (PMC12436598; doi:10.1038/s41531-025-01115-8)
Supplement: Supplementary file 2 — Supplementary Table [file 41531_2025_1115_MOESM2_ESM.xlsx]

## Sheet: Depolarization quantification
ID	Name	Group	Cell type	Subgroup	Variants	Age at Sampling (years)	Age at Onset (years)	Sex	Family History	pathogenic variant	non pathogenic variant	WT variants known	Source	Basal Miro1 levels	Basal Miro1 levels SD	Basal Miro1 levels n	Average (CCCP/DMSO)			Standard deviation (SD)			n			RT-QuiC Syn seeding result	number of seeds	PRS	Mito PRS	MitoPRS	Mito PRS	Mito PRS subscore	Mito PRS subscore	Mito PRS subscore	Mito PRS sub score	Mito PRS subscore	Mito PRS subscore	Lyso PRS	Lyso PRS	Lyso PRS	Lyso PRS	Lyso PRS	Lyso PRS	Lyso PRS	Lyso PRS	Lyso PRS	Lyso PRS	Lyso PRS	Lyso PRS
																	Miro1	Mfn2	VDAC	Miro1	Mfn2	VDAC	Miro1	Mfn2	VDAC			Whole genome	Billingsley I	Billingsley II	MitoCarta3.0	Mitochondrial DNA	Mitophagy	Oxidative Phosphorylation	TCA cycle	Protein import	Proton transport	GOBP_ENDOSOME_TO_LYSOSOME_TRANSPORT	GOBP_GOLGI_TO_LYSOSOME_TRANSPORT	GOBP_LATE_ENDOSOME_TO_LYSOSOME_TRANSPORT	GOBP_LYSOSOMAL_LUMEN_ACIDIFICATION	GOBP_LYSOSOMAL_PROTEIN_CATABOLIC_PROCESS	GOBP_LYSOSOMAL_TRANSPORT	GOBP_PHAGOLYSOSOME_ASSEMBLY	GOBP_PROTEIN_LOCALIZATION_TO_LYSOSOME	GOBP_PROTEIN_TARGETING_TO_LYSOSOME	GOBP_REGULATION_OF_LYSOSOMAL_LUMEN_PH	GOBP_REGULATION_OF_LYSOSOMAL_PROTEIN_CATABOLIC_PROCESS	GOCC_AUTOLYSOSOME
D16419	HC-1	Healthy-CTRL	Fibroblast	HC		52		F					Tübingen biobank	2.82606	1.17362	4	0.591631	0.43987	0.84347	0.111135	0.130838	0.04849	3	4	2
ID32156	PD-1	IPD	Fibroblast	IPD		45	37	F	positive			GBA, LRRK2, PRKN, SNCA, PINK1, PARK7	Tübingen biobank	2.93104	1.11732	4	0.487436	0.464385	0.921964	0.250134	0.0839008	0.00435611	4	4	2
ID35396	non PD-1	Non-PD contrl	Fibroblast	Ataxia		54		F	positive				Tübingen biobank	2.21371	1.2719	4	0.902828	0.738891	0.940972	0.238138	0.140784	0.135538	4	4	2
ID14828	HC-2	Healthy-CTRL	Fibroblast	HC		62		F	negative			GBA	Tübingen biobank	2.82727	1.28443	5	0.685023	0.588452	1.00773	0.193024	0.0977859	0.0980316	5	5	2			-1.01594	0.88761	0.185603	-0.52196	-0.456233	0.980282	0.274717	-0.0428665	-1.26535	0.302713	-0.152565	-0.856053	-1.42147	-0.224853	0.406391	-1.3877	-0.574133	-0.820189	-0.442989	-1.27652	0.0202048	-1.01867
ID00750	PD-2	fPD	Fibroblast	fPD	PINK1	69	37	F	positive	Pink1: p.Q126P hom; c.388-7A>G hom; c.960-5G>A hom; c.*37A>T hom		GBA, LRRK2, PARK7, PRKN, SNCA	Tübingen biobank	3.31525	1.62427	5	1.04735	0.698146	1.10357	0.22487	0.134359	0.180656	5	5	2	negative
ID12731	PD-3	IPD	Fibroblast	IPD + non path	PINK1	58	49	F	negative		PINK1: c.388-7A>G hom; c.960-5G>A hom; p.N521T; c.*37A>T hom. PRKN: p.V380L	GBA, LRRK2, SNCA	Tübingen biobank	4.16173	3.45795	5	0.65104	0.5835	1.11612	0.15481	0.145599	0.0810852	5	5	2
ID16756	HC-3	Healthy-CTRL	Fibroblast	HC		66		F					Tübingen biobank	3.09746	1.45512	3	1.04576	0.583168	1.26746	0.0968926	0.0830885	0.155442	3	3	3
ID17589	PD-9	fPD	Fibroblast	fPD	PRKN, PINK1	53	29	M	positive	PRKN: ex3+4+5+6del hom	PINK1: c.388-7A>G hom; c.960-5G>A hom	GBA, LRRK2, PARK7	Tübingen biobank	4.20297	3.20464	4	0.821902	0.578505	0.74066	0.16624	0.10744	0.0857764	4	4	3	negative
ID13853	PD-15	IPD	Fibroblast	IPD + non path	LRRK2, PINK1	72	61	M	negative		LRRK2:p.R50H hom; p.L153=; p.M1646T. PINK1:p.L63=; c.388-7A>G hom; c.960-5G>A hom; p.N521T; c.*37A>T hom	GBA, PRKN, PARK7, SNCA	Tübingen biobank	4.15152	2.19596	3	0.849457	0.66844		0.204094	0.114885		3	3		positive	3
ID13978	PD-4	fPD	Fibroblast	fPD	LRRK2, PINK1, PRKN	77	70	F	positive	LRRK2: p.G2019S	PINK1: p.L63=; c.388-7A>G hom; p.A340T; p.N521T; c.*37A>T hom	GBA, SNCA	Tübingen biobank	3.14363	0.86909	3	0.942577	0.562025	1.16127	0.168838	0.0906893	0.0333368	3	3	3	positive	4
ID18156	HC-4	Healthy-CTRL	Fibroblast	HC		56		F	negative			GBA, LRRK2	Tübingen biobank	3.58149	1.92714	3	0.517383	0.491868	1.20304	0.118237	0.076295		3	3	1
ID17864	PD-7	IPD	Fibroblast	IPD + non path	PINK1	55	51	F	negative		PINK1: p.Q115L	GBA, LRRK2, PRKN, SNCA, PARK7	Tübingen biobank	5.42862	2.40166	3	0.421318	0.50763	1.27626	0.128987	0.0714884		3	3	1			-1.99509	0.0725351	-0.870841	-0.00497474	0.033562	-0.179488	-1.22564	-0.626018	0.391046	0.215103	1.05607	0.1294	0.408386	0.0129429	-0.428167	0.790523	-0.574133	1.13175	1.32417	-0.728814	-0.267412	0.258207
ID20462	PD-5	fPD	Fibroblast	fPD	PINK1, GBA	71	64	F	positive	GBA ex10 dup	PINK1: c.388-7A>G hom; c.960-5G>A hom; c.*37A>T hom		Tübingen biobank	4.91354	1.93242	3	0.974132	0.645123	1.24007	0.228687	0.0867288	0.241889	3	3	3	positive	6	1.13841	1.05178	0.295342	0.316095	-0.0733605	-0.189382	-0.465318	0.0705241	0.966808	-0.273574	0.354822	-2.01059	-0.00989295	-0.224853	-0.0652322	-1.31922	-1.54749	-1.17284	-1.47212	-1.04582	-0.497716	0.258207
ID16424	HC-5	Healthy-CTRL	Fibroblast	HC		60		M					Tübingen biobank	2.47847	1.27449	3	0.577353	0.470246	0.918052	0.216175	0.215928	0.364598	3	3	2
ID13776	PD-6	IPD	Fibroblast	IPD + non path	PINK1, PRKN	69	60	F	positive		PINK1: p.L63=; c.388-7A>G hom; c.960-5G>A hom; p.N521T; c.*37A>T hom PRKN:c.534+18C>T; c.934-17C>T	GBA, LRRK2, SNCA	Tübingen biobank	2.67851	0.822361	3	0.775966	0.523072	1.23195	0.173482	0.135665	0.308107	3	3	3	positive	5
ID22988	non PD-2	Non-PD contrl	Fibroblast	ALS		50	41	M					Tübingen biobank	3.41153	1.87423	4	0.725619	0.55747	0.984554	0.178893	0.125072	0.274912	4	4	3
ID30509	non PD-3	Non-PD contrl	Fibroblast	FTD		59	41	M	positive				Tübingen biobank	3.57624	2.27724	4	0.535596	0.471402	0.830985	0.192208	0.19909	0.256421	4	4	3
ID16860	HC-6	Healthy-CTRL	Fibroblast	HC		56		M					Tübingen biobank	2.84817	0.831119	3	0.737213	0.500353	0.992237	0.110331	0.158292	0.200183	4	4	3
ID15264	PD-8	fPD	Fibroblast	fPD	LRRK2, PINK1, PRKN	50	40	F	positive	LRRK2: p.G2019S	Pink1: c.388-7A>G; c.960-5G>A; c.*37A>T. PRKN: c.934-17C>T; p.D394N	GBA, PARK7, SNCA	Tübingen biobank	4.33205	1.46223	3	0.877522	0.645163	0.823474	0.144683	0.0617604		3	3	1	positive	4
ID15204	PD-10	IPD	Fibroblast	IPD + non path	PINK1, PRKN	62	59	M	positive		PINK1:p.L63=; c.388-7A>G hom; c.960-5G>A hom; c.*37A>T hom PRKN:c.934-17C>T; p.V380L	GBA, LRRK2, PARK7, SNCA	Tübingen biobank	2.55996	1.60294	3	0.630716	0.487373	1.00477	0.101467	0.117817	0.457782	4	4	2	positive	4
ID17865	HC-7	Healthy-CTRL	Fibroblast	HC		58		M	positive				Tübingen biobank	7.55173	4.92218	4	0.628167	0.555413	0.692545	0.100315	0.0320772		4	3	1
ID17491	PD-12	IPD	Fibroblast	IPD + non path	PINK1	67	63	M	positive		PINK1: c.388-7A>G hom; c.960-5G>A hom; p.A340T; p.N521T; c.*37A>T hom	GBA, LRRK2, PRKN, PARK7, SNCA	Tübingen biobank	6.20786	4.21174	4	0.897671	0.641588	1.03324	0.175787	0.0369894		4	2	1
ID14511	PD-11	IPD	Fibroblast	IPD + non path	LRRK2, PINK1	60	50	M	negative		LRRK2:p.R50H hom; p.L153= hom; p.G1624= hom; p.K1637= hom; p.S1647T hom. PINK1:c.388-7A>G hom; c.960-5G>A hom; p.A340T; p.N521T hom; c.*37A>T hom	GBA, PRKN, PARK7, SNCA	Tübingen biobank	2.14187	0.488142	3	0.987186	0.551227	1.00908	0.0564502	0.101234	0.120231	4	4	3	positive
ID14041	PD-14	IPD	Fibroblast	IPD + rare variant	TRAP1, LRRK2, PINK1	77	70	M		TRAP1 pR47*Hom		GBA, PARK7, SNCA	Tübingen biobank	4.20557	1.60797	4	0.73932	0.517776	0.910963	0.107998	0.200988		4	3	1	Positive
ID18220	HC-8	Healthy-CTRL	Fibroblast	HC		68		M					Tübingen biobank	3.63854	2.95734	3	0.538412	0.444178	#DIV/0!	0.131048	0.0867045		3	3
ID12422	PD-13	IPD	Fibroblast	IPD + non path	LRRK2, PINK1	65	56	M	positive		LRRK2:p.S1647T. PINK1:c.388-7A>G; c.960-5G>A; c.*37A>T PRKN:p.V380L	GBA, PARK7, SNCA	Tübingen biobank	6.63129	3.30132	4	0.818697	0.49665	1.4482	0.404094	0.125478		4	3	1	positive	4
ID13214	PD-16	IPD	Fibroblast	IPD + non path	PINK1	69	51	M	positive		PINK1: p.L63=; p.Q115L; c.388-7A>G; c.960-5G>A; c.*37A>T	GBA, LRRK2, PRKN, PARK7, SNCA	Tübingen biobank	4.98669	3.12012	3	0.811059	0.607256	#DIV/0!	0.0723921	0.0444311		3	3		positive
ID15030	PD-17	IPD	Fibroblast	IPD + non path	GBA, PINK1	54	52	M	negative		GBA: p.T408M (T369M), PINK1: p.L63=; c.388-7A>G hom; c.960-5G>A hom; c.*37A>T hom	LRRK2, PRKN, PARK7, SNCA	Tübingen biobank	1.76704	0.240362	3	0.781569	0.595259	#DIV/0!	0.093225	0.202761		3	3
ND33424	PD-18	IPD	Fibroblast	IPD		57	47	M					NINDs	5.70154	3.50085	4	0.92266	0.637058	0.795189	0.250661	0.138341		4	4	1
ND29802	PD-19	fPD	Fibroblast	fPD	LRRK2	52	40	M					NINDs	7.93984	5.6494	4	0.975772	0.65979	1.21571	0.132047	0.166423		5	5	2
ND34263	PD-20	fPD	Fibroblast	fPD	GBA	65	40	M					NINDs	7.3546	6.93194	4	0.823425	0.570503	0.705003	0.226827	0.152745		5	5	2
ND39999	PD-21	IPD	Fibroblast	IPD		63	41	M					NINDs	6.08003	7.20707	4	0.815202	0.448581	0.961844	0.203954	0.117069	0.0492226	5	5	3
ND39528	PD-22	IPD	Fibroblast	IPD		67	56	F					NINDs	7.51973	10.1057	4	0.804842	0.487401	1.09968	0.185411	0.107393	0.19865	5	5	3
ND40996	PD-23	fPD	Fibroblast	fPD	SNCA	51	39	F					NINDs	5.93014	5.97666	4	0.801859	0.558753	1.01977	0.89275	0.228832	0.207346	5	5	3
ID26184	HC-9	Healthy-CTRL	Fibroblast	HC		41		M					Tübingen biobank (Dr. Richard Wüst)	4.06188	3.2387	4	0.464451	0.451042		0.222682	0.0260371		5	5
ID26185	HC-10	Healthy-CTRL	Fibroblast	HC		23		M					Tübingen biobank (Dr. Richard Wüst)	3.79536	2.25494	4	0.487008	0.474272		0.0932948	0.113691		5	5
ID26187	HC-11	Healthy-CTRL	Fibroblast	HC		26		M					Tübingen biobank (Dr. Richard Wüst)	4.83193	3.34683	4	0.455369	0.517852		0.266104	0.0614196		4	4
ID26188	HC-12	Healthy-CTRL	Fibroblast	HC		25		M					Tübingen biobank (Dr. Richard Wüst)	4.00288	3.85641	4	0.400321	0.55718		0.146405	0.0953348		4	4
ID26170	HC-13	Healthy-CTRL	Fibroblast	HC		33		F					Tübingen biobank (Dr. Richard Wüst)	3.07414	2.42705	4	0.650279	0.541646		0.0525144	0.0484095		3	2
ID26186	HC-14	Healthy-CTRL	Fibroblast	HC		26		F					Tübingen biobank (Dr. Richard Wüst)	5.09018	4.21648	4	0.439279	0.501773		0.170461	0.0167293		3	2
ID26189	HC-15	Healthy-CTRL	Fibroblast	HC		33		F					Tübingen biobank (Dr. Richard Wüst)	4.88518	3.80419	4	0.57994	0.561847		0.0572207	0.021366		3	2
ID26190	HC-16	Healthy-CTRL	Fibroblast	HC		25		F					Tübingen biobank (Dr. Richard Wüst)	5.91114	5.13727	4	0.592326	0.481352		0.0377257	0.0357197		3	2
ID17589	PD-9	fPD	PBMC	fPD	PRKN, PINK1	53	29	M	positive	PRKN: ex3+4+5+6del hom	PINK1: c.388-7A>G hom; c.960-5G>A hom	GBA, LRRK2, PARK7	Tübingen biobank (Dr. Richard Wüst)				1.00472	0.762
ID15204	PD-10	IPD	PBMC	IPD + non path	PINK1, PRKN	62	59	M	positive		PINK1:p.L63=; c.388-7A>G hom; c.960-5G>A hom; c.*37A>T hom PRKN:c.934-17C>T; p.V380L	GBA, LRRK2, PARK7, SNCA	Tübingen biobank				0.951937	0.801453
ID14511	PD-11	IPD	PBMC	IPD + non path	LRRK2, PINK1	60	50	M	negative		LRRK2:p.R50H hom; p.L153= hom; p.G1624= hom; p.K1637= hom; p.S1647T hom. PINK1:c.388-7A>G hom; c.960-5G>A hom; p.A340T; p.N521T hom; c.*37A>T hom		Tübingen biobank				0.702156	0.431938
ID31853	HC-17	Healthy-CTRL	PBMC	HC		56		M					Tübingen biobank				0.677573	0.678321
ID16653	HC-18	Healthy-CTRL	PBMC	HC		84		M	positive			GBA, LRRK2, PINK1, PARK7, SNCA	Tübingen biobank				0.541817	0.625728
ID20518	HC-19	Healthy-CTRL	PBMC	HC-risk	GBA	73		M	unclear		GBA: p.E365K (E326K)		Tübingen biobank				0.779048	0.771463
ID16424	HC-5	Healthy-CTRL	DaNs	HC		60		M					Tübingen biobank				0.789747	0.82644
ID15030	PD-17	IPD	DaNs	IPD + non path	GBA, PINK1	54	52	M	negative		GBA: p.T408M (T369M), PINK1: p.L63=; c.388-7A>G hom; c.960-5G>A hom; c.*37A>T hom	LRRK2, PRKN, PARK7, SNCA	Tübingen biobank				0.926805	1.01495
ID14511	PD-11	IPD	Fibroblast, PBMCs, DaNs	IPD + non path	LRRK2, PINK1	60	50	M	negative		LRRK2:p.R50H hom; p.L153= hom; p.G1624= hom; p.K1637= hom; p.S1647T hom. PINK1:c.388-7A>G hom; c.960-5G>A hom; p.A340T; p.N521T hom; c.*37A>T hom	GBA, PRKN, PARK7, SNCA	Tübingen biobank				0.846621	0.821853
[truncated: 8 more columns]

## Sheet: PRS percentiles and colour code
			Annotation	Whole genome	Billingsley I	Billingsley II	MitoCarta3.0	Mitochondrial DNA	Mitophagy	Oxidative Phosphorylation	TCA cycle	Protein import	Proton transport	GOBP_ENDOSOME_TO_LYSOSOME_TRANSPORT	GOBP_GOLGI_TO_LYSOSOME_TRANSPORT	GOBP_LATE_ENDOSOME_TO_LYSOSOME_TRANSPORT	GOBP_LYSOSOMAL_LUMEN_ACIDIFICATION	GOBP_LYSOSOMAL_PROTEIN_CATABOLIC_PROCESS	GOBP_LYSOSOMAL_TRANSPORT	GOBP_PHAGOLYSOSOME_ASSEMBLY	GOBP_PROTEIN_LOCALIZATION_TO_LYSOSOME	GOBP_PROTEIN_TARGETING_TO_LYSOSOME	GOBP_REGULATION_OF_LYSOSOMAL_LUMEN_PH	GOBP_REGULATION_OF_LYSOSOMAL_PROTEIN_CATABOLIC_PROCESS	GOCC_AUTOLYSOSOME	GOCC_ENDOLYSOSOME	GOCC_ENDOLYSOSOME_MEMBRANE	GOCC_INTEGRAL_COMPONENT_OF_LYSOSOMAL_MEMBRANE	GOCC_LYSOSOMAL_LUMEN	GOCC_SECONDARY_LYSOSOME	HP_ABNORMALITY_OF_LYSOSOMAL_METABOLISM	KEGG_LYSOSOME	REACTOME_LYSOSOME_VESICLE_BIOGENESIS
ID14828	HC-2	Healthy-CTRL		-1.01594	0.88761	0.185603	-0.52196	-0.456233	0.980282	0.274717	-0.0428665	-1.26535	0.302713	-0.152565	-0.856053	-1.42147	-0.224853	0.406391	-1.3877	-0.574133	-0.820189	-0.442989	-1.27652	0.0202048	-1.01867	-1.56067	-2.00494	-0.867795	0.590096	-0.868366	0.297826	-0.553999	0.399025	-1.55886	-1.33501
ID17864	PD-7	IPD		-1.99509	0.0725351	-0.870841	-0.00497474	0.033562	-0.179488	-1.22564	-0.626018	0.391046	0.215103	1.05607	0.1294	0.408386	0.0129429	-0.428167	0.790523	-0.574133	1.13175	1.32417	-0.728814	-0.267412	0.258207	-0.244634	-0.0506128	-0.6503	-0.481188	0.49409	-0.65272	0.497414	-0.463587	0.353727	0.381863
ID20462	PD-5	fPD		1.13841	1.05178	0.295342	0.316095	-0.0733605	-0.189382	-0.465318	0.0705241	0.966808	-0.273574	0.354822	-2.01059	-0.00989295	-0.224853	-0.0652322	-1.31922	-1.54749	-1.17284	-1.47212	-1.04582	-0.497716	0.258207	-0.245807	-0.306976	-1.25267	-0.867692	-0.178565	-0.436401	-1.52314	-0.00539907	-1.63983	-1.03744
			MIN	-4.74458	-7.2968	-7.68072	-3.60606	-14.772	-17.4845	-1.96568	-3.96589	-13.8537	-11.5684	-14.5631	-5.75985	-6.73319	-12.1973	-8.18392	-4.93643	-2.2078	-7.53109	-5.98602	-6.49751	-7.61334	-2.37659	-13.6323	-20.4505	-4.34315	-5.46717	-8.20208	-17.6135	-4.88133	-8.96572	-4.1939	-4.19443
			MAX	5.4595	4.96538	4.20083	4.09673	7.28604	6.72244	5.08907	5.15697	7.48434	9.15057	6.52434	3.16115	19.7596	3.94357	8.86342	16.4494	5.59134	4.43246	5.08636	16.0124	9.39574	23.9789	10.1653	14.4771	6.45161	9.46145	16.826	10.7931	6.59637	6.61962	12.5271	15.8382
			PERCENTILE 10 (lowest risk)	-1.26053	-1.16605	-1.25516	-1.27674	-0.614072	-1.04376	-1.22564	-1.26228	-0.877298	-0.875774	-0.972641	-1.17024	-1.09529	-0.830178	-0.674463	-1.21115	-0.924138	-1.13335	-1.15427	-1.10035	-0.547032	-1.09971	-1.02134	-0.79408	-1.00101	-1.08915	-1.15908	-0.891653	-1.14096	-1.12948	-1.19312	-1.16785
			PERCENTILE 20 (low risk)	-0.784328	-0.732755	-0.755333	-0.83629	-0.495299	-0.593987	-0.48561	-0.82208	-0.490791	-0.434663	-0.579599	-0.813741	-0.704332	-0.779287	-0.457799	-0.77411	-0.887182	-0.747313	-0.756372	-0.760175	-0.426572	-1.01867	-0.614533	-0.287859	-0.913917	-0.708752	-0.700704	-0.474344	-0.760518	-0.669886	-0.801463	-0.786509
			PERCENTILE 80 (high risk)	0.804487	0.774016	0.803508	0.855223	0.463803	0.679405	1.03504	0.839224	0.660085	0.500863	0.637399	0.795282	0.734567	0.567376	0.334693	0.780357	0.916482	0.779654	0.78217	0.7392	0.166391	0.258207	0.697582	0.563107	0.732214	0.667535	0.714925	0.596867	0.68244	0.682005	0.748039	0.768386
			PERCENTILE 90 (highest risk)	1.22006	1.17806	1.20406	1.32696	0.850287	1.01076	1.27094	1.29485	0.966808	0.783536	0.996311	1.21932	0.94908	1.25403	0.860496	1.14337	1.32853	1.21659	1.27117	1.17106	0.479817	0.934657	1.06247	0.830744	1.34756	1.1191	1.04603	0.878638	1.15257	1.06725	1.2092	1.18335
